# Supplementary material for: Women’s experience with home-based self-sampling for human papillomavirus testing
Source: BMC Cancer. 2015 Nov 4;15:849. doi: 10.1186/s12885-015-1804-x (PMC4634718; doi:10.1186/s12885-015-1804-x)
Supplement: Additional file 1: — HPV Self-Sampling Survey. (ZIP 115 kb) [file 12885_2015_1804_MOESM1_ESM.zip]

Archive with 2 entries (2 files):
- Additional file 1/7_Appendix 1_questionnaire for non-responders to self-samplingR2.doc
- Additional file 1/8_Appendix 1_questionnaire for responders to self-samplingR2.doc
